# Supplementary material for: Pelvic Floor Disorders and Pelvic Floor Muscle Exercise: A Survey on Knowledge, Attitude, and Practice among Pregnant Women in Northwest Ethiopia
Source: Int J Environ Res Public Health. 2023 Feb 27;20(5):4201. doi: 10.3390/ijerph20054201 (PMC10001623; doi:10.3390/ijerph20054201)
Supplement: Supplementary file 1 [file ijerph-20-04201-s001.zip]

Archive with 1 entries (1 files):
- ijerph-2230101-supplementary.pdf
